# Supplementary material for: Heterochromatin Is Not the Only Place for satDNAs: The High Diversity of satDNAs in the Euchromatin of the Beetle Chrysolina americana (Coleoptera, Chrysomelidae)
Source: Genes (Basel). 2024 Mar 22;15(4):395. doi: 10.3390/genes15040395 (PMC11049206; doi:10.3390/genes15040395)
Supplement: Supplementary file 1 [file genes-15-00395-s001.zip]

Archive with 2 entries (2 files):
- CHRISMAPP_script.R
- Supplementary Figures.pdf
